# Supplementary material for: Analysis of the Fungal Community Composition in Endemic Orchids with Terrestrial Habitat in Subtropical Regions
Source: Microorganisms. 2024 Jul 12;12(7):1412. doi: 10.3390/microorganisms12071412 (PMC11279296; doi:10.3390/microorganisms12071412)
Supplement: Supplementary file 1 [file microorganisms-12-01412-s001.zip]

Archive with 1 entries (1 files):
- microorganisms-3060840-supplementary.pdf
